# Supplementary material for: Development and Validation of Risk Assessment Model for Pelvic Organ Prolapse Based on A Retrospective Study with Machine Learning Algorithms
Source: Int Urogynecol J. 2025 Feb 3;36(8):1591–9. doi: 10.1007/s00192-025-06046-9 (PMC12464135; doi:10.1007/s00192-025-06046-9)
Supplement: Supplementary file 1 — Supplementary file1 (XLSX 13 KB) [file 192_2025_6046_MOESM1_ESM.xlsx]

## Sheet: Sheet1
Variables	integrity	missing count	missing rate
Age	100.00%	0	0.00%
History of hysterectomy	100.00%	0	0.00%
History of blood transfusion	90.30%	1592	9.70%
Hepatitis	90.19%	1610	9.81%
Alcohol drinking	90.27%	1597	9.73%
Smoking	99.99%	1	0.01%
Times of vaginal delivery	90.25%	1601	9.75%
Times of caesarean section	90.20%	1608	9.80%
Times of ectopic pregnancy	90.20%	1609	9.80%
Normal fecus	89.76%	1681	10.24%
Times of abortion	93.96%	991	6.04%
Normal urination	88.84%	1832	11.16%
Menstrual disorder	85.21%	2428	14.79%
Vaginal bleeding or liquid leaking	91.37%	1416	8.63%
Dysmenorrhea	80.79%	3154	19.21%
Dizzy	85.69%	2349	14.31%
Maternal weight gain during pregnancy	87.23%	2096	12.77%
Visual blur	85.28%	2416	14.72%
Length of genital hiatus	91.19%	1446	8.81%
Length of perineal body	91.19%	1447	8.81%
Total vaginal length	91.18%	1448	8.82%
Remarry	100.00%	0	0.00%
Total number of pregnancy	99.73%	44	0.27%
Manual manometry of superficial type-II fibre-rich muscles	87.84%	1997	12.16%
Manual manometry of deep type-II fibre-rich muscles	87.79%	2004	12.21%
SUI	100.00%	0	0.00%
Manual manometry of superficial type-I fibre-rich muscles	82.55%	2864	17.45%
Diastasis recti abdominis	86.98%	2138	13.02%
Manual manometry of deep type-I fibre-rich muscles	82.47%	2877	17.53%
UUI	100.00%	0	0.00%
Vaginal laxity	100.00%	0	0.00%
MUI	100.00%	0	0.00%
UI	100.00%	0	0.00%
Lower abdominal distension	100.00%	0	0.00%
Myoma	100.00%	0	0.00%
Sexual dysfunction	100.00%	0	0.00%
Oligomenorrhea	100.00%	0	0.00%
Menopause	100.00%	0	0.00%
Adenomyosis	100.00%	0	0.00%
Hypothyroidism	100.00%	0	0.00%
Asthma	100.00%	0	0.00%
Hyperthyroidism	100.00%	0	0.00%
Forceps/vaccum-assisted birth	75.61%	4004	24.39%
Defecating dysfunction	100.00%	0	0.00%
Family history of POP	100.00%	0	0.00%
Old lacerations	100.00%	0	0.00%
Normal vaginal muscle strength or not	100.00%	0	0.00%
Forceps-assisted birth	75.57%	4010	24.43%
Baby birth weight	98.89%	183	1.11%
Preterm labor	100.00%	0	0.00%
Perineal laceration during vaginal delivery	75.57%	4010	24.43%
postpartum UI	99.56%	73	0.44%
Term labor	100.00%	0	0.00%
Intellectual and physical worker	100.00%	0	0.00%
Vaginal delivery in water	100.00%	0	0.00%
Fecal incontinence	99.96%	7	0.04%
Diabetes mellitus	99.98%	4	0.02%
Vacuum-assisted birth	75.30%	4055	24.70%
Gestational diabetes mellitus	99.52%	79	0.48%
Haemorrhoids	100.00%	0	0.00%
Postterm pregnancy	100.00%	0	0.00%
Episiotomy during delivery	100.00%	0	0.00%
Chronic cough	99.96%	7	0.04%
Cesarean section directly without labor	100.00%	0	0.00%
Mode of exercise-Yoga	100.00%	0	0.00%
Times of induced labor	100.00%	0	0.00%
Vaginal delivery	100.00%	0	0.00%
Chronic rhinitis	100.00%	0	0.00%
Gestational UI	99.56%	73	0.44%
number of fetus	100.00%	0	0.00%
Mode of exercise-running	100.00%	0	0.00%
Times of labor	99.15%	139	0.85%
Lumbar disease	99.96%	7	0.04%
Mode of exercise-swimming	100.00%	0	0.00%
Educational background	99.98%	4	0.02%
Intellectual worker	100.00%	0	0.00%
Physical worker	100.00%	0	0.00%
Height	99.09%	149	0.91%
Hypertension	99.98%	4	0.02%
Labor analgesia	100.00%	0	0.00%
Family history of UI	78.66%	3503	21.34%
Mode of exercise-pilates	100.00%	0	0.00%
UI before pregnancy	99.56%	73	0.44%
Cesarean section during trial of vaginal birth	100.00%	0	0.00%
Episiotomy during delivery	75.57%	4011	24.43%
Constipation	99.98%	4	0.02%
Body mass index	99.00%	164	1.00%
