# Supplementary material for: Development and Validation of Risk Assessment Model for Pelvic Organ Prolapse Based on A Retrospective Study with Machine Learning Algorithms
Source: Int Urogynecol J. 2025 Feb 3;36(8):1591–9. doi: 10.1007/s00192-025-06046-9 (PMC12464135; doi:10.1007/s00192-025-06046-9)
Supplement: Supplementary file 2 — Supplementary file2 (XLSX 12 KB) [file 192_2025_6046_MOESM2_ESM.xlsx]

## Sheet: Sheet1
Categories	Variables	Annotation
Demographic characteristics	Age	Continuous
	Height	Continuous
	Body mass index	Continuous
	Menopause	1=yes, 2=no
	Educational background	0=below primary school degree, 1=primary school degree, 2=middle school degree, 3=high school degree, 4=undergraduate, 5=bachelor degree, 6=master degree or above
	Remarry	1=yes, 2=no
	Physical worker	1=yes, 2=no
	Intellectual worker	1=yes, 2=no
	Intellectual and physical worker	1=yes, 2=no
	Alcohol drinking	1=yes, 2=no
	Smoking	1=yes, 2=no
	Mode of exercise-Yoga	1=yes, 2=no
	Mode of exercise-running	1=yes, 2=no
	Mode of exercise-swimming	1=yes, 2=no
	Mode of exercise-pilates	1=yes, 2=no
History of pregnancy and childbirth	Total number of pregnancy	Continuous
	Times of labor	Continuous
	Times of induced labor	Continuous
	Times of abortion	Continuous
	Preterm labor	1=yes, 2=no
	Times of ectopic pregnancy	Continuous
	Times of vaginal delivery	Continuous
	Times of caesarean section	Continuous
	Forceps/vaccum-assisted birth	1=yes, 2=no
	Forceps-assisted birth	1=yes, 2=no
	Vacuum-assisted birth	1=yes, 2=no
	Episiotomy during delivery	1=yes, 2=no
	Vaginal delivery	1=yes, 2=no
	Vaginal delivery in water	1=yes, 2=no
	Cesarean section directly without labor	1=yes, 2=no
	Perineal laceration during vaginal delivery	1=yes, 2=no
	Lateral episiotomy during delivery	1=yes, 2=no
	Cesarean section during trial of vaginal birth	1=yes, 2=no
	Maternal weight gain during pregnancy	1=yes, 2=no
	Baby birth weight	Continuous
	number of fetus	Continuous
	Term labor	1=yes, 2=no
	Postterm pregnancy	1=yes, 2=no
	Labor analgesia	1=yes, 2=no
Past disease history	Hyperthyroidism	1=yes, 2=no
	Hypothyroidism	1=yes, 2=no
	Asthma	1=yes, 2=no
	Haemorrhoids	1=yes, 2=no
	Myoma	1=yes, 2=no
	Chronic rhinitis	1=yes, 2=no
	Chronic cough	1=yes, 2=no
	Hepatitis	1=yes, 2=no
	Hypertension	Continuous
	Lumbar disease	1=yes, 2=no
	Diabetes mellitus	1=yes, 2=no
	Gestational diabetes mellitus	1=yes, 2=no
	Uterine Adenomyosis	1=yes, 2=no
	History of hysterectomy	1=yes, 2=no
	History of blood transfusion	1=yes, 2=no
	Normal fecus	1=yes, 2=no
	Defecating dysfunction	1=yes, 2=no
	Fecal incontinence	1=yes, 2=no
	Constipation	1=yes, 2=no
	Normal urination	1=yes, 2=no
	Urgent urinary incontinence	1=yes, 2=no
	Stress urinary incontinence	1=yes, 2=no
	Mixture urinary incontinence	1=yes, 2=no
	Urinary Incontinence During Pregnancy	1=yes, 2=no
	Postpartum urinary incontinence	1=yes, 2=no
	Urinary incontinence before pregnancy	1=yes, 2=no
	Urinary incontinence	1=yes, 2=no
	Sexual dysfunction	1=yes, 2=no
	Vaginal bleeding or liquid leaking	1=yes, 2=no
	Menstrual disorder	1=yes, 2=no
	Oligomenorrhea	1=yes, 2=no
	Dysmenorrhea	1=yes, 2=no
	Lower abdominal distension	1=yes, 2=no
	Dizzy	1=yes, 2=no
	Visual blur	1=yes, 2=no
Physical examination	Vaginal laxity	1=yes, 2=no
	Diastasis recti abdominis	1=yes, 2=no
	Old lacerations	1=yes, 2=no
	Length of perineal body	Continuous
	Total vaginal length	Continuous
	Length of genital hiatus	Continuous
	Normal vaginal muscle strength or not	1=yes, 2=no
	Manual manometry of superficial type-II fibre-rich muscles	Continuous
	Manual manometry of deep type-II fibre-rich muscles	Continuous
	Manual manometry of superficial type-I fibre-rich muscles	Continuous
	Manual manometry of deep type-I fibre-rich muscles	Continuous
Family history	Family History Of Urinary Incontinence	1=yes, 2=no
	Family History Of POP	1=yes, 2=no
