# Supplementary material for: Development and Validation of Risk Assessment Model for Pelvic Organ Prolapse Based on A Retrospective Study with Machine Learning Algorithms
Source: Int Urogynecol J. 2025 Feb 3;36(8):1591–9. doi: 10.1007/s00192-025-06046-9 (PMC12464135; doi:10.1007/s00192-025-06046-9)
Supplement: Supplementary file 3 — Supplementary file3 (XLSX 15 KB) [file 192_2025_6046_MOESM3_ESM.xlsx]

## Sheet: Sheet1
Index	POP group(n=8314)	Control group (n=8102)	P value
Age	30.61(7.30)	29.47(3.94)	<0.001
Height	160.53(20.41)	160.84(29.55)	0.276
Body mass index(BMI)≥24kg/m2	3632(44.14%)	3068(38.24%)	<0.001
Menopause	244(2.93%)	77(0.95%)	<0.001
Educational Background			<0.001
below primary school degree	22(0.26%)	12(0.15%)
primary school degree	377(4.54%)	189(2.33%)
middle school degree	4652(55.96%)	3332(41.14%)
high school degree	168(2.02%)	193(2.38%)
undergraduate	688(8.28%)	1002(12.37%)
bachelor degree	1729(20.80%)	2470(30.50%)
master degree or doctor degree	677(8.14%)	901(11.12%)
Remarry	67(0.81%)	62(0.77%)	0.768
Physical Worker	864(10.39%)	567(7.00%)	<0.001
Intellectual Worker	6896(82.94%)	6658(82.18%)	0.195
Physical and intellectual worker	552(6.64%)	873(10.78%)	<0.001
Alcohol drinking	12(0.16%)	17(0.23%)	0.345
Smoking	23(0.28%)	23(0.28%)	0.93
Mode of exercise-Yoga	463(5.57%)	624(7.70%)	<0.001
Mode of exercise-running	983(11.82%)	1311(16.18%)	<0.001
Mode of exercise-swimming	111(1.34%)	170(2.10%)	<0.001
Mode of exercise-pilates	39(0.47%)	44(0.54%)	0.504
Number Of Gestation	2.12(1.31)	1.99(1.22)	<0.001
Times Of deliveries	1.35(0.56)	1.25(0.45)	<0.001
Times of induced labor	0.20(0.55)	0.19(0.51)	0.039
Times Of abortion	0.75(1.04)	0.70(0.99)	0.024
Preterm Labor	221(2.66%)	418(5.16%)	<0.001
Times of ectopic pregnancy			0.044
0	7206(96.99%)	7097(96.20%)
1	197(2.65%)	238(3.23%)
2	24(0.32%)	39(0.53%)
3	3(0.04%)	3(0.04%)
Times Of Vaginal Delivery	0.26(0.58)	0.08(0.29)	<0.001
Times of caesarean section			<0.001
0	6547(88.12%)	6192(83.93%)
1	842(11.33%)	1138(15.42%)
2	36(0.48%)	48(0.65%)
3 and more	5(0.07%)	0(0%)
Forceps/vaccum-assisted birth	259(4.25%)	183(2.89%)	<0.001
Forceps-assisted birth	248(4.07%)	178(2.82%)	<0.001
Vaccum-assisted birth	181(2.99%)	143(2.27%)	0.012
Episiotomy During Delivery	2094(25.19%)	1158(14.29%)	<0.001
Vaginal delivery	3412(41.04%)	1655(20.43%)	<0.001
Vaginal delivery in water	0(0%)	1(0.01%)	0.311
Cesarean Section Directly Without Labor	1680(20.21%)	3239(39.98%)	<0.001
Perineal laceration during vaginal delivery	1862(30.59%)	801(12.67%)	<0.001
Lateral episiotomy during delivery	2100(34.51%)	1161(18.37%)	<0.001
Cesarean section during trial of vaginal birth	664(7.99%)	1256(15.50%)	<0.001
Maternal weight gain during pregnancy	7036(99.73%)	7250(99.79%)	0.44
Baby birth weight	3.41(0.94)	3.44(1.02)	0.17
Number Of fetals	1.33(0.57)	1.23(0.47)	<0.001
Term labor	3285(39.51%)	4218(52.06%)	<0.001
Postterm pregnancy	28(0.34%)	26(0.32%)	0.859
Labor analgesia	329(3.96%)	169(2.09%)	<0.001
Hyperthyroidism	127(1.53%)	109(1.35%)	0.327
Hypothyroidism	406(4.88%)	441(5.44%)	0.105
Asthma	74(0.89%)	82(1.01%)	0.42
Haemorrhoids	4431(53.30%)	4063(50.15%)	<0.001
Myoma	725(8.72%)	730(9.01%)	0.514
Chronic rhinitis	141(1.70%)	236(2.91%)	<0.001
Chronic cough	144(1.73%)	118(1.46%)	0.159
Hepatitis	2448(32.95%)	2448(32.95%)	<0.001
Hypertention	146(1.76%)	85(1.05%)	<0.001
Lumbar Disease	661(7.95%)	654(8.08%)	0.772
Diabetes Mellitus	155(1.86%)	115(1.42%)	0.025
Gestational diabetes mellitus	1518(18.35%)	1539(19.09%)	0.225
Uterine adenomyosis	162(1.95%)	205(2.53%)	0.012
History of hysterectomy	35(0.42%)	12(0.15%)	<0.001
History of blood transfusion	102(1.37%)	109(1.48%)	0.594
normal fecus	7336(99.28%)	7313(99.55%)	0.033
Defecating dysfunction	2(0.02%)	4(0.05%)	0.396
Fecal incontinence	28(0.34%)	26(0.32%)	0.859
Constipation	2969(35.72%)	2740(33.83%)	0.011
normal urination	7245(99.74%)	7317(99.96%)	<0.001
Urgent urinary incontinence	44(0.53%)	16(0.20%)	<0.001
Stress urinary incontinence	561(6.75%)	111(1.37%)	<0.001
Mixture urinary incontinence	19(0.23%)	6(0.07%)	0.011
Urinary Incontinence During Pregnancy	1238(14.96%)	868(10.76%)	<0.001
Postpartum Urinary Incontinence	779(9.41%)	311(3.86%)	<0.001
Urinary incontinence before pregnancy	175(2.11%)	96(1.19%)	<0.001
Urinary incontinence	410(4.93%)	236(2.91%)	<0.001
Sexual dysfunction	395(4.75%)	423(5.22%)	0.167
Vaginal bleeding or liquid leaking	2289(30.73%)	2086(27.63%)	<0.001
Menstrual disorder	682(9.91%)	738(10.38%)	0.361
Oligomenorrhea	213(2.56%)	203(2.51%)	0.818
Dysmenorrhea	1355(20.75%)	1821(27.05%)	<0.001
Lower abdominal distension	102(1.23%)	97(1.20%)	0.862
Dizzy	134(1.93%)	147(2.06%)	0.583
Visual blur	8(0.12%)	18(0.25%)	0.06
Vaginal laxity	4423(53.20%)	2215(27.34%)	<0.001
Diastasis Recti Abdominis	5743(73.27%)	4807(74.64%)	0.063
Old lacerations	109(1.31%)	7(0.09%)	<0.001
Length of perineal body	3.50(0.79)	3.44(0.68)	<0.001
Total vaginal length	7.31(1.19)	7.29(1.15)	<0.001
Length Of Genital Hiatus	3.14(0.87)	2.78(0.71)	<0.001
Normal Vaginal Muscle Strength	2568(30.89%)	3452(42.61%)	<0.001
Manual manometry of superficial type-II fibre-rich muscles	1.61(0.68)	1.65(0.69)	<0.001
Manual manometry of deep type-II fibre-rich muscles	1.60(0.68)	1.65(0.69)	<0.001
Manual manometry of superficial type-I fibre-rich muscles	1.36(0.60)	1.39(0.60)	0.013
Manual manometry of deep type-I fibre-rich muscles	1.35(0.60)	1.39(0.60)	0.009
Family History Of Urinary Incontinence	408(6.39%)	323(4.94%)	<0.001
Family History Of POP	409(4.92%)	323(3.99%)	0.004
